# Supplementary material for: Synergistic Effect between Amoxicillin and Zinc Oxide Nanoparticles Reduced by Oak Gall Extract against Helicobacter pylori
Source: Molecules. 2022 Jul 17;27(14):4559. doi: 10.3390/molecules27144559 (PMC9320066; doi:10.3390/molecules27144559)
Supplement: Supplementary file 1 [file molecules-27-04559-s001.zip]

Archive with 1 entries (1 files):
- molecules-1779802-supplementary.pdf
